# Supplementary material for: Pollution Characteristics of Heavy Metals in PM1 and Source-Specific Health Risks in the Tianjin Airport Community, China
Source: Toxics. 2024 Aug 18;12(8):601. doi: 10.3390/toxics12080601 (PMC11359593; doi:10.3390/toxics12080601)
Supplement: Supplementary file 1 [file toxics-12-00601-s001.zip]

Archive with 1 entries (1 files):
- toxics-3122078-supplementary.pdf
